# Supplementary material for: Soursop (Annona muricata) Properties and Perspectives for Integral Valorization
Source: Foods. 2023 Mar 29;12(7):1448. doi: 10.3390/foods12071448 (PMC10093693; doi:10.3390/foods12071448)
Supplement: Supplementary file 1 [file foods-12-01448-s001.zip]

Archive with 1 entries (1 files):
- foods-2235603-supplementary.pdf
